# Supplementary material for: The Stepping Threshold Test for Reactive Balance: Validation of Two Observer-Based Evaluation Strategies to Assess Stepping Behavior in Fall-Prone Older Adults
Source: Front Sports Act Living. 2021 Oct 11;3:715392. doi: 10.3389/fspor.2021.715392 (PMC8542787; doi:10.3389/fspor.2021.715392)
Supplement: Supplementary file 1 [file Data_Sheet_1.zip]

Archive with 5 entries (5 files):
- Supplement 1.DOCX
- Supplement 2.1, 2.2.DOCX
- Supplement 3.1, 3.2.DOCX
- Supplement 4.1, 4.2.DOCX
- Supplement 5.1, 5.2.DOCX
